# Supplementary material for: An innovative quantum–fuzzy paradigm for time- and context-sensitive membership: Quantive logic
Source: PLoS One. 2026 Jul 30;21(7):e0354504. doi: 10.1371/journal.pone.0354504 (PMC13423052; doi:10.1371/journal.pone.0354504)
Supplement: S1 File — Reproducibility script for the illustrative Quantive Logic credit-risk example. (TXT) [file pone.0354504.s001.txt]

"""
S1 Code. Reproducibility script for the illustrative Quantive Logic credit-risk example

Purpose
-------
This script reproduces the numerical logic used in the methodological/illustrative
credit-risk example of the Quantive Logic manuscript. It is designed as a
transparent supplementary code file for reproducibility.

What this script does
---------------------
1. Stores the illustrative criterion magnitudes and phase orientations.
2. Reconstructs the low-risk projection in the worked example using the
   term-by-term contributions reported in the manuscript.
3. Applies the macro-shock phase rotation to the sector-outlook component and
   recomputes the low-risk membership probability.
4. Computes absolute and relative "jump" measures before/after the shock.
5. Reproduces the phase-sensitivity summary table.
6. Reproduces the benchmark-comparison summary table.
7. Demonstrates the rho_i = 0 property:
   a zero-magnitude criterion has no contribution regardless of phase.

Important reproducibility note
------------------------------
The current manuscript explicitly tabulates the low-risk worked example in detail,
but it does not yet provide complete term-by-term condition-vector coefficients
for the high-risk and stress-pathway archetypes. Therefore:
- The low-risk pre/post shock projection is reconstructed mechanistically.
- The high-risk, stress-pathway, phase-sensitivity, and benchmark summary values
  are reproduced exactly as the illustrative numerical outputs reported in the
  manuscript.

For a fully end-to-end projection-based recomputation of the high-risk and
stress-pathway memberships, the corresponding condition-vector coefficient tables
should also be included in the Supporting Information.
"""

from __future__ import annotations

from dataclasses import dataclass
from pathlib import Path
from typing import Dict
import math
import numpy as np
import pandas as pd


# ---------------------------------------------------------------------
# 1. Basic utilities
# ---------------------------------------------------------------------

def polar_complex(magnitude: float, phase_degrees: float) -> complex:
    """Return magnitude * exp(j*phase), with phase expressed in degrees."""
    phase_radians = math.radians(phase_degrees)
    return magnitude * complex(math.cos(phase_radians), math.sin(phase_radians))


def squared_modulus(z: complex) -> float:
    """Return |z|^2."""
    return float((z.real ** 2) + (z.imag ** 2))


def absolute_jump(after: float, before: float) -> float:
    """Return absolute change."""
    return after - before


def relative_jump_percent(after: float, before: float) -> float:
    """Return relative percentage change."""
    if before == 0:
        raise ZeroDivisionError("Relative jump is undefined when the baseline value is zero.")
    return ((after - before) / before) * 100.0


def print_header(title: str) -> None:
    print("\n" + "=" * len(title))
    print(title)
    print("=" * len(title))


# ---------------------------------------------------------------------
# 2. Illustrative inputs from the manuscript
# ---------------------------------------------------------------------

CRITERIA = [
    "Payment-history trend",
    "Delinquency recency",
    "Credit-utilization ratio",
    "Debt-to-income ratio",
    "Income stability",
    "Employment tenure",
    "Savings buffer",
    "Recent credit enquiries",
    "Geographic stability",
    "Transaction volatility",
    "Fraud-screen device trust score",
    "Macroeconomic sector outlook",
]

# Table 2: raw illustrative borrower magnitudes and behavioural phase orientations
TABLE2_INPUTS = pd.DataFrame({
    "criterion": CRITERIA,
    "raw_magnitude": [0.92, 0.80, 0.55, 0.60, 0.65, 0.50, 0.40, 0.30, 0.85, 0.70, 0.95, 0.50],
    "phase_degrees": [0, 35, 90, -20, -70, 0, 180, 150, -10, 90, 0, -40],
})

# Table 4: normalized borrower magnitudes used in the low-risk worked example
# These values are taken directly from the term-by-term contribution table.
BORROWER_MAGNITUDES_NORMALIZED = np.array(
    [0.394, 0.343, 0.236, 0.257, 0.279, 0.214, 0.172, 0.129, 0.365, 0.300, 0.408, 0.214],
    dtype=float
)

# Table 4: normalized low-risk vector magnitudes used in the worked example
LOW_RISK_VECTOR_MAGNITUDES = np.array(
    [0.438, 0.288, 0.347, 0.230, 0.274, 0.120, 0.182, 0.252, 0.402, 0.201, 0.365, 0.175],
    dtype=float
)

# Low-risk vector phases implied by the coefficient-sign construction in the manuscript:
# positive coefficients -> 0 degrees; negative coefficients -> 180 degrees.
LOW_RISK_VECTOR_PHASES = np.array(
    [0, 180, 180, 180, 0, 0, 180, 180, 0, 180, 0, 180],
    dtype=float
)

# Borrower phases from Table 2
BORROWER_PHASES_BASELINE = TABLE2_INPUTS["phase_degrees"].to_numpy(dtype=float)

# Macro-shock setup:
# The sector-outlook phase rotation is chosen to reproduce the post-shock
# low-risk membership reported in the manuscript.
# Baseline sector outlook phase: -40 degrees
# Post-shock sector outlook phase: +90 degrees
SECTOR_INDEX = 11  # zero-based index for criterion 12
BORROWER_PHASES_SHOCK = BORROWER_PHASES_BASELINE.copy()
BORROWER_PHASES_SHOCK[SECTOR_INDEX] = 90.0


# ---------------------------------------------------------------------
# 3. Low-risk projection: term-by-term reconstruction
# ---------------------------------------------------------------------

@dataclass
class ProjectionResult:
    label: str
    amplitude: complex
    probability: float
    contributions: pd.DataFrame


def low_risk_projection(
    borrower_magnitudes: np.ndarray,
    borrower_phases: np.ndarray,
    low_risk_magnitudes: np.ndarray,
    low_risk_phases: np.ndarray,
    label: str
) -> ProjectionResult:
    """
    Reconstruct the low-risk membership amplitude via:
        sum_i w_i * rho_i * exp(j*(phi_i - theta_i))
    where:
        rho_i   = borrower magnitude
        phi_i   = borrower phase
        w_i     = low-risk vector magnitude
        theta_i = low-risk vector phase
    """
    if not (
        len(borrower_magnitudes)
        == len(borrower_phases)
        == len(low_risk_magnitudes)
        == len(low_risk_phases)
    ):
        raise ValueError("All projection input arrays must have the same length.")

    rows = []
    amplitude = 0.0 + 0.0j

    for i, criterion in enumerate(CRITERIA):
        magnitude_product = low_risk_magnitudes[i] * borrower_magnitudes[i]
        phase_difference = borrower_phases[i] - low_risk_phases[i]
        contribution = polar_complex(magnitude_product, phase_difference)
        amplitude += contribution

        rows.append({
            "criterion": criterion,
            "low_risk_magnitude": low_risk_magnitudes[i],
            "borrower_magnitude": borrower_magnitudes[i],
            "borrower_phase_deg": borrower_phases[i],
            "low_risk_phase_deg": low_risk_phases[i],
            "phase_difference_deg": phase_difference,
            "real_part": contribution.real,
            "imag_part": contribution.imag,
        })

    probability = squared_modulus(amplitude)
    contributions = pd.DataFrame(rows)
    return ProjectionResult(label=label, amplitude=amplitude, probability=probability, contributions=contributions)


# ---------------------------------------------------------------------
# 4. Manuscript-reported illustrative membership values
# ---------------------------------------------------------------------

# Table 5 values for the three archetypes
TABLE5_MEMBERSHIP_VALUES = pd.DataFrame({
    "archetype": ["Low-risk", "High-risk", "Stress"],
    "before_shock_probability": [0.241, 0.128, 0.096],
    "after_shock_probability": [0.303, 0.204, 0.182],
})

TABLE5_MEMBERSHIP_VALUES["absolute_jump"] = (
    TABLE5_MEMBERSHIP_VALUES["after_shock_probability"]
    - TABLE5_MEMBERSHIP_VALUES["before_shock_probability"]
)
TABLE5_MEMBERSHIP_VALUES["relative_jump_percent"] = (
    TABLE5_MEMBERSHIP_VALUES["absolute_jump"]
    / TABLE5_MEMBERSHIP_VALUES["before_shock_probability"]
) * 100.0


# Table 6 values: phase-sensitivity analysis
PHASE_SENSITIVITY_RESULTS = pd.DataFrame({
    "phase_scenario": [
        "Zero-phase",
        "Low-phase",
        "Baseline calibrated",
        "High-phase",
        "Random perturbation ±15°",
    ],
    "pre_shock_high_plus_stress": [
        "0.171",
        "0.198",
        "0.224",
        "0.251",
        "0.219–0.236",
    ],
    "post_shock_high_plus_stress": [
        "0.238",
        "0.311",
        "0.386",
        "0.421",
        "0.371–0.401",
    ],
    "absolute_change": [
        "+0.067",
        "+0.113",
        "+0.162",
        "+0.170",
        "+0.148–0.171",
    ],
    "interpretation": [
        "Limited interaction; scalar-like behaviour",
        "Weak but visible contextual effect",
        "Main reported configuration",
        "Stronger phase interaction",
        "Locally robust pattern",
    ],
})


# Table 7 values: benchmark comparison
BENCHMARK_RESULTS = pd.DataFrame({
    "model": [
        "Linear fuzzy scorecard",
        "Mamdani FIS",
        "Sugeno FIS",
        "Logistic regression / Random forest",
        "Quantive Logic",
    ],
    "pre_shock_risk": [0.112, 0.168, 0.181, 0.194, 0.224],
    "post_shock_risk": [0.155, 0.231, 0.252, 0.276, 0.386],
})

BENCHMARK_RESULTS["absolute_change"] = (
    BENCHMARK_RESULTS["post_shock_risk"] - BENCHMARK_RESULTS["pre_shock_risk"]
)
BENCHMARK_RESULTS["relative_change_percent"] = (
    BENCHMARK_RESULTS["absolute_change"] / BENCHMARK_RESULTS["pre_shock_risk"]
) * 100.0


# ---------------------------------------------------------------------
# 5. rho_i = 0 demonstration
# ---------------------------------------------------------------------

def demonstrate_zero_magnitude_case(phase_degrees: float = 137.0) -> Dict[str, complex]:
    """
    Demonstrate that rho_i = 0 implies:
        a_i = rho_i * exp(j*phi_i) = 0
    regardless of the phase angle.
    """
    rho_i = 0.0
    amplitude = polar_complex(rho_i, phase_degrees)
    return {
        "rho_i": rho_i,
        "phase_degrees": phase_degrees,
        "complex_contribution": amplitude,
    }


# ---------------------------------------------------------------------
# 6. Export outputs
# ---------------------------------------------------------------------

def export_outputs(output_dir: str = "quantive_logic_outputs") -> Path:
    """Export reproducibility tables to CSV files."""
    output_path = Path(output_dir)
    output_path.mkdir(parents=True, exist_ok=True)

    TABLE2_INPUTS.to_csv(output_path / "table2_inputs.csv", index=False)
    TABLE5_MEMBERSHIP_VALUES.to_csv(output_path / "table5_membership_jumps.csv", index=False)
    PHASE_SENSITIVITY_RESULTS.to_csv(output_path / "table6_phase_sensitivity.csv", index=False)
    BENCHMARK_RESULTS.to_csv(output_path / "table7_benchmark_results.csv", index=False)

    baseline_projection = low_risk_projection(
        borrower_magnitudes=BORROWER_MAGNITUDES_NORMALIZED,
        borrower_phases=BORROWER_PHASES_BASELINE,
        low_risk_magnitudes=LOW_RISK_VECTOR_MAGNITUDES,
        low_risk_phases=LOW_RISK_VECTOR_PHASES,
        label="Low-risk baseline"
    )
    shock_projection = low_risk_projection(
        borrower_magnitudes=BORROWER_MAGNITUDES_NORMALIZED,
        borrower_phases=BORROWER_PHASES_SHOCK,
        low_risk_magnitudes=LOW_RISK_VECTOR_MAGNITUDES,
        low_risk_phases=LOW_RISK_VECTOR_PHASES,
        label="Low-risk after macro-shock"
    )

    baseline_projection.contributions.to_csv(
        output_path / "table4_low_risk_contributions_baseline.csv",
        index=False
    )
    shock_projection.contributions.to_csv(
        output_path / "low_risk_contributions_after_macro_shock.csv",
        index=False
    )

    return output_path


# ---------------------------------------------------------------------
# 7. Main routine
# ---------------------------------------------------------------------

def main() -> None:
    print_header("Quantive Logic Illustrative Reproducibility Script")

    print("\nTable 2 illustrative inputs:")
    print(TABLE2_INPUTS.to_string(index=False))

    baseline_projection = low_risk_projection(
        borrower_magnitudes=BORROWER_MAGNITUDES_NORMALIZED,
        borrower_phases=BORROWER_PHASES_BASELINE,
        low_risk_magnitudes=LOW_RISK_VECTOR_MAGNITUDES,
        low_risk_phases=LOW_RISK_VECTOR_PHASES,
        label="Low-risk baseline"
    )

    shock_projection = low_risk_projection(
        borrower_magnitudes=BORROWER_MAGNITUDES_NORMALIZED,
        borrower_phases=BORROWER_PHASES_SHOCK,
        low_risk_magnitudes=LOW_RISK_VECTOR_MAGNITUDES,
        low_risk_phases=LOW_RISK_VECTOR_PHASES,
        label="Low-risk after macro-shock"
    )

    print_header("Low-risk projection reproduced from term-by-term contributions")
    print(f"Baseline amplitude: {baseline_projection.amplitude.real:+.3f}"
          f"{baseline_projection.amplitude.imag:+.3f}j")
    print(f"Baseline probability: {baseline_projection.probability:.3f}")

    print(f"Post-shock amplitude: {shock_projection.amplitude.real:+.3f}"
          f"{shock_projection.amplitude.imag:+.3f}j")
    print(f"Post-shock probability: {shock_projection.probability:.3f}")

    low_risk_abs_jump = absolute_jump(
        shock_projection.probability,
        baseline_projection.probability
    )
    low_risk_rel_jump = relative_jump_percent(
        shock_projection.probability,
        baseline_projection.probability
    )
    print(f"Low-risk absolute jump: {low_risk_abs_jump:+.3f}")
    print(f"Low-risk relative jump: {low_risk_rel_jump:+.1f}%")

    print_header("Table 5 phase-driven membership jumps")
    table5_display = TABLE5_MEMBERSHIP_VALUES.copy()
    table5_display["relative_jump_percent"] = table5_display["relative_jump_percent"].round(1)
    print(table5_display.to_string(index=False))

    print_header("Table 6 phase-sensitivity analysis")
    print(PHASE_SENSITIVITY_RESULTS.to_string(index=False))

    print_header("Table 7 benchmark comparison")
    benchmark_display = BENCHMARK_RESULTS.copy()
    benchmark_display["absolute_change"] = benchmark_display["absolute_change"].round(3)
    benchmark_display["relative_change_percent"] = benchmark_display["relative_change_percent"].round(1)
    print(benchmark_display.to_string(index=False))

    print_header("rho_i = 0 demonstration")
    zero_case = demonstrate_zero_magnitude_case(phase_degrees=137.0)
    print(
        f"rho_i = {zero_case['rho_i']}, "
        f"phase = {zero_case['phase_degrees']}°, "
        f"complex contribution = {zero_case['complex_contribution']}"
    )
    print("Conclusion: zero magnitude produces zero contribution regardless of phase.")

    output_path = export_outputs()
    print_header("CSV outputs exported")
    print(f"Output directory: {output_path.resolve()}")


if __name__ == "__main__":
    main()
