# Supplementary material for: An innovative quantum–fuzzy paradigm for time- and context-sensitive membership: Quantive logic
Source: PLoS One. 2026 Jul 30;21(7):e0354504. doi: 10.1371/journal.pone.0354504 (PMC13423052; doi:10.1371/journal.pone.0354504)
Supplement: S2 File — Output generated by the reproducibility script. (TXT) [file pone.0354504.s002.txt]

==================================================
Quantive Logic Illustrative Reproducibility Script
==================================================

Table 2 illustrative inputs:
                      criterion  raw_magnitude  phase_degrees
          Payment-history trend           0.92              0
            Delinquency recency           0.80             35
       Credit-utilization ratio           0.55             90
           Debt-to-income ratio           0.60            -20
               Income stability           0.65            -70
              Employment tenure           0.50              0
                 Savings buffer           0.40            180
        Recent credit enquiries           0.30            150
           Geographic stability           0.85            -10
         Transaction volatility           0.70             90
Fraud-screen device trust score           0.95              0
   Macroeconomic sector outlook           0.50            -40

==============================================================
Low-risk projection reproduced from term-by-term contributions
==============================================================
Baseline amplitude: +0.412-0.268j
Baseline probability: 0.242
Post-shock amplitude: +0.441-0.330j
Post-shock probability: 0.303
Low-risk absolute jump: +0.061
Low-risk relative jump: +25.3%

=====================================
Table 5 phase-driven membership jumps
=====================================
archetype  before_shock_probability  after_shock_probability  absolute_jump  relative_jump_percent
 Low-risk                     0.241                    0.303          0.062                   25.7
High-risk                     0.128                    0.204          0.076                   59.4
   Stress                     0.096                    0.182          0.086                   89.6

==================================
Table 6 phase-sensitivity analysis
==================================
          phase_scenario pre_shock_high_plus_stress post_shock_high_plus_stress absolute_change                             interpretation
              Zero-phase                      0.171                       0.238          +0.067 Limited interaction; scalar-like behaviour
               Low-phase                      0.198                       0.311          +0.113         Weak but visible contextual effect
     Baseline calibrated                      0.224                       0.386          +0.162                Main reported configuration
              High-phase                      0.251                       0.421          +0.170                 Stronger phase interaction
Random perturbation ±15°                0.219–0.236                 0.371–0.401    +0.148–0.171                     Locally robust pattern

============================
Table 7 benchmark comparison
============================
                              model  pre_shock_risk  post_shock_risk  absolute_change  relative_change_percent
             Linear fuzzy scorecard           0.112            0.155            0.043                     38.4
                        Mamdani FIS           0.168            0.231            0.063                     37.5
                         Sugeno FIS           0.181            0.252            0.071                     39.2
Logistic regression / Random forest           0.194            0.276            0.082                     42.3
                     Quantive Logic           0.224            0.386            0.162                     72.3

=======================
rho_i = 0 demonstration
=======================
rho_i = 0.0, phase = 137.0°, complex contribution = (-0+0j)
Conclusion: zero magnitude produces zero contribution regardless of phase.

====================
CSV outputs exported
====================
Output directory: /quantive_logic_outputs
